# Supplementary material for: Knockdown of LINC00665 inhibits proliferation and invasion of breast cancer via competitive binding of miR-3619-5p and inhibition of catenin beta 1
Source: Cell Mol Biol Lett. 2020 Sep 24;25:43. doi: 10.1186/s11658-020-00235-8 (PMC7513511; doi:10.1186/s11658-020-00235-8)
Supplement: Supplementary file 2 — Additional file 2: Figure S2. LINC00665 silencing reduced the protein expression levels of cyclin D1, matrix metalloproteinase (MMP)-2, and MMP-9 expression, while enhancing cleaved caspase-3 and cleaved caspase-9 expression, as measured by western blot analysis. [file 11658_2020_235_MOESM2_ESM.zip]

Archive with 2 entries (2 files):
- R2-Figure S2.tif
- WB-Figure S2.tif
