# Supplementary material for: Knockdown of LINC00665 inhibits proliferation and invasion of breast cancer via competitive binding of miR-3619-5p and inhibition of catenin beta 1
Source: Cell Mol Biol Lett. 2020 Sep 24;25:43. doi: 10.1186/s11658-020-00235-8 (PMC7513511; doi:10.1186/s11658-020-00235-8)
Supplement: Supplementary file 4 — Additional file 4: Figure S4. Effects of miR-3619-5p and LINC00665 on expression levels of cyclin D1, matrix metalloproteinase (MMP)-2, MMP-9, cleaved caspase-3, and cleaved caspase-9. The protein expression levels were measured by performing western blot analysis. [file 11658_2020_235_MOESM4_ESM.zip]

Archive with 2 entries (2 files):
- R2-Figure S4.tif
- WB-Figure S4.tif
